# Supplementary material for: Peripheral genetic structure of Helicoverpa zea indicates asymmetrical panmixia
Source: Ecol Evol. 2016 Apr 6;6(10):3198–207. doi: 10.1002/ece3.2106 (PMC4829043; doi:10.1002/ece3.2106)
Supplement: Supplementary file 3 — Data S1. Microsatellite genotypes and collection data for Helicoverpa zea adults collected from Landisville and Rock Springs, PA. Size of each microsatellite allele (in Bp) in an individual is given in two consecutive sets of 3‐digits in the 6‐digit genotype. [file ECE3-6-3198-s003.xlsx]

## Sheet: S01
CollDate	Population	Host	HzMS1_4	HzMS1_6	HzMS3_1	HzMS3_11	HzMS3_41	HzMS3_48	HzMS3_86	HzMS4_3	HzMS4_10	HzMS4_14	HzMS4_16	HzMS4_23
2002-06-10	UK	C4	138/138	259/259	133/133	117/129	142/142	121/121	163/163	144/149	137/137	152/152	157/157	166/166
2002-06-10	UK	C3	171/171	NA	NA	NA	NA	141/141	NA	NA	NA	NA	NA	150/150
2002-06-17	UK	C3	138/144	259/259	133/133	129/129	140/140	117/121	163/163	NA	137/137	152/152	NA	154/158
2002-07-15	UK	C4	138/138	259/259	133/133	129/129	140/142	117/121	163/163	144/144	137/137	152/152	157/169	154/154
2002-07-15	UK	C4	138/138	259/259	133/133	117/117	140/140	121/121	163/163	144/149	NA	152/152	169/169	158/158
2002-08-02	P1	C4	138/144	259/259	133/133	117/129	148/148	117/117	163/163	144/144	122/165	152/154	161/161	154/158
2002-08-02	P1	C4	138/138	259/259	133/137	117/117	142/142	117/121	163/163	144/144	137/137	145/152	165/165	154/158
2002-08-02	P1	C4	138/141	259/259	129/129	117/129	140/148	117/121	163/163	144/144	137/137	152/152	169/169	153/153
2002-08-02	P1	C4	138/144	259/259	133/133	129/129	140/140	121/121	163/163	149/149	122/137	152/152	157/157	153/154
2002-08-02	P1	C4	138/138	259/259	129/133	129/129	140/140	121/121	163/163	144/144	137/137	152/152	157/161	158/158
2002-08-02	P1	C3	138/138	259/259	133/133	129/129	140/140	121/121	163/163	144/144	137/137	152/152	157/157	154/154
2002-08-02	P1	C3	138/138	258/259	133/133	129/129	140/140	117/121	163/163	144/144	137/137	152/154	165/165	154/154
2002-08-02	P1	C4	138/138	259/259	129/133	117/129	140/142	117/121	163/163	144/144	137/137	150/158	157/157	158/158
2002-08-02	P1	C4	138/141	231/263	133/133	129/129	140/140	121/121	163/163	144/149	122/122	152/152	157/157	154/158
2002-08-02	P1	C4	138/138	259/259	133/133	117/129	140/140	121/121	163/163	144/144	122/122	152/152	161/161	154/158
2002-08-02	P1	C4	138/144	259/259	133/133	129/129	140/140	117/121	143/163	144/144	137/137	152/152	165/165	153/158
2002-08-02	P1	C3	138/138	259/259	133/133	117/129	140/140	121/125	163/163	144/149	122/122	152/152	157/165	158/158
2002-08-02	P1	C4	138/138	259/259	133/133	129/129	140/140	121/121	163/163	144/144	137/137	145/154	157/169	158/158
2002-08-02	P1	C3	138/144	NA	133/133	117/129	140/140	117/117	163/163	144/149	122/122	152/152	165/165	154/154
2002-08-02	P1	C3	138/144	259/259	129/133	117/129	140/140	117/121	163/163	144/149	137/137	152/152	161/161	158/158
2002-08-02	P1	C4	138/138	259/259	133/133	NA	140/148	121/121	163/163	144/144	137/137	152/152	169/169	153/154
2002-08-02	P1	C4	138/138	259/259	133/133	117/129	140/140	117/121	163/163	149/149	122/122	152/152	157/161	153/153
2002-08-02	P1	C4	138/141	259/259	133/133	117/129	142/142	117/121	163/163	144/144	137/137	152/152	157/157	158/158
2002-08-02	P1	C3	138/144	253/253	129/133	129/129	140/140	117/121	163/163	144/149	137/137	152/152	161/161	158/158
2002-08-02	P1	C3	138/138	259/259	133/133	129/129	148/148	117/121	163/163	144/149	137/137	152/152	169/169	154/154
2002-08-02	P1	C4	138/138	231/263	129/133	117/129	140/140	121/121	163/163	144/149	137/137	152/152	161/161	154/154
2002-08-02	P1	C4	138/144	259/259	133/133	117/129	140/140	121/121	163/163	144/144	122/122	152/152	157/161	158/158
2002-08-02	P1	C4	138/141	259/265	129/133	117/117	140/148	117/121	163/163	144/144	137/137	152/152	165/165	153/158
2002-08-02	P1	C4	138/138	259/259	133/133	129/129	140/140	121/121	163/163	144/144	137/137	152/156	157/169	154/158
2002-08-02	P1	C3	138/144	259/259	133/133	129/179	140/140	117/121	163/163	144/144	137/137	152/152	157/161	154/158
2002-08-02	P1	C4	138/138	259/259	129/133	129/129	140/148	121/121	163/163	144/149	137/137	152/152	165/165	154/158
2002-08-02	P1	C4	138/141	259/259	129/133	117/129	140/140	121/121	163/163	144/149	122/122	152/152	165/165	153/154
2002-08-02	P1	C4	138/138	231/263	133/133	129/129	140/140	117/117	163/163	144/144	137/137	145/152	157/157	154/158
2002-08-02	P1	C4	138/138	259/259	133/133	117/117	140/148	117/121	163/163	144/149	137/137	148/152	157/161	154/158
2002-08-02	P1	C4	138/138	259/259	133/133	117/129	140/142	121/121	163/163	144/144	122/122	141/141	157/157	153/158
2002-09-09	P2	C4	138/138	259/259	129/133	129/129	140/140	121/121	163/163	144/144	122/122	152/152	NA	154/158
2002-09-09	P2	C4	138/138	231/269	129/133	117/129	140/140	117/117	159/163	149/149	122/122	152/152	165/165	153/158
2002-09-09	P2	C4	138/141	259/259	129/133	129/129	140/140	117/121	163/168	144/144	122/122	152/152	161/161	156/156
2002-09-09	P2	C4	138/138	259/259	133/133	129/129	148/148	117/117	163/163	144/144	137/137	152/152	157/161	158/158
2002-09-09	P2	C4	138/141	259/259	129/133	117/129	140/140	117/121	163/163	144/149	137/137	152/152	161/161	154/158
2002-09-09	P2	C4	138/138	259/259	129/133	117/117	140/148	117/117	163/163	144/144	137/137	154/154	165/165	158/158
2002-09-09	P2	C4	138/138	259/259	129/133	117/117	140/142	117/117	163/163	144/144	122/122	154/154	165/165	154/154
2002-09-09	P2	C4	138/141	259/259	129/133	117/129	140/140	117/117	163/163	144/144	137/137	152/152	169/169	154/154
2002-09-09	P2	C4	138/138	259/259	133/133	117/129	NA	117/121	163/163	149/149	137/137	148/148	165/165	154/154
2002-09-09	P2	C4	138/144	231/263	133/133	117/129	140/148	119/121	163/163	144/144	137/137	152/152	161/161	154/154
2002-09-09	P2	C4	138/144	259/259	133/133	129/129	140/148	117/121	163/163	144/149	137/137	152/152	161/165	154/154
2002-09-09	P2	C4	138/138	259/259	129/129	117/117	140/140	121/121	159/163	139/144	137/137	152/152	169/169	158/158
2002-09-09	P2	C4	128/138	259/259	133/133	117/129	142/142	117/117	163/168	144/144	137/137	152/152	NA	153/161
2002-09-09	P2	C4	138/138	231/263	129/129	117/117	140/140	117/121	163/163	144/144	137/137	148/154	165/165	154/158
2002-09-09	P2	C4	138/144	255/255	129/133	117/178	140/140	117/121	163/163	141/141	137/137	152/152	157/161	154/154
2002-09-09	P2	C4	138/138	267/267	133/133	117/129	140/140	117/121	163/163	144/144	137/137	152/152	169/169	154/158
2002-09-09	P2	C4	138/144	259/259	129/133	117/178	142/142	117/121	163/163	144/144	137/137	152/152	157/161	154/154
2002-09-09	P2	C4	138/144	231/263	129/133	117/129	140/140	121/121	163/163	144/144	137/137	152/152	165/165	134/134
2002-09-09	P2	C4	138/141	259/259	133/133	117/129	140/140	117/117	163/163	144/144	137/137	150/154	157/157	154/158
2002-09-09	P2	C4	138/138	NA	133/133	117/129	140/142	NA	163/163	144/144	137/137	152/158	161/161	NA
2002-09-09	P2	C4	138/138	259/259	133/133	129/129	140/140	117/117	163/163	144/144	137/137	152/152	161/161	154/154
2002-09-09	P2	C4	138/144	259/259	133/133	117/129	140/140	117/117	163/163	144/144	122/122	152/152	157/161	154/154
2002-09-09	P2	C4	138/138	259/259	129/133	117/129	142/142	NA	163/163	144/144	137/137	148/150	160/160	NA
2002-09-09	P2	C4	138/144	259/259	133/133	117/122	140/142	121/121	163/163	144/144	137/137	152/152	161/161	NA
2002-09-09	P2	C4	138/138	259/259	133/133	117/129	140/140	121/121	163/163	144/149	137/137	148/156	165/165	158/158
2002-09-09	P2	C4	138/138	259/259	133/133	117/129	140/140	117/117	163/163	144/144	137/137	152/152	161/165	158/158
2002-09-09	P2	C4	138/144	231/269	129/133	129/129	148/148	117/117	163/163	144/144	137/137	152/152	157/157	154/158
2002-09-09	P2	C4	141/141	247/273	133/133	117/129	140/140	117/121	163/163	144/144	122/122	152/152	157/165	154/154
2002-09-09	P2	C4	138/144	259/259	133/133	129/129	148/148	121/121	163/163	144/144	137/137	152/152	161/161	158/158
2002-09-09	P2	C4	138/138	259/259	133/133	117/129	140/148	121/121	163/163	144/144	137/137	141/152	165/169	154/158
2002-09-09	P2	C4	138/138	NA	129/133	129/129	140/140	117/121	163/163	144/144	137/137	152/152	165/165	153/154
2002-09-09	P2	C4	138/144	259/259	133/133	117/117	140/148	117/117	163/163	144/149	137/137	162/162	165/165	154/154
2002-09-09	P2	C4	138/144	259/259	133/133	129/179	140/142	117/117	163/163	144/149	137/137	152/152	169/169	158/158
2002-09-09	P2	C4	138/138	259/259	129/133	117/129	140/140	117/121	163/163	144/144	137/137	152/152	157/157	153/158
2002-09-09	P2	C4	138/138	238/238	133/133	129/129	142/148	117/121	163/163	144/149	137/137	152/152	157/157	154/158
2002-09-09	P2	C4	138/141	259/259	129/133	117/129	140/142	117/121	163/163	144/144	137/137	152/152	157/157	154/158
2002-09-09	P2	C4	138/138	259/280	129/133	129/129	140/140	117/121	163/163	NA	137/137	152/152	157/157	158/158
2002-09-09	P2	C4	138/138	231/259	133/133	117/129	140/142	117/117	163/163	144/149	NA	148/152	157/161	150/153
2002-09-09	P2	C4	138/138	259/259	133/133	117/129	140/140	117/117	163/163	144/149	NA	152/152	165/165	154/154
2002-09-09	P2	C4	138/138	231/263	133/133	117/179	140/140	117/121	163/163	144/144	137/137	152/152	157/165	158/158
2002-09-09	P2	C4	138/141	259/259	133/133	129/129	140/142	117/121	163/163	149/149	137/137	152/152	169/169	153/158
2002-09-09	P2	C4	138/138	231/231	133/133	129/129	140/140	117/117	163/163	144/144	137/137	148/152	157/169	153/158
2002-09-09	P2	C4	138/144	231/263	133/133	117/129	140/142	117/121	163/163	144/144	137/137	154/154	NA	154/158
2002-09-09	P2	C4	138/138	231/263	133/133	117/117	140/140	117/121	163/163	144/149	137/137	152/152	157/157	153/154
2002-09-09	P2	C4	138/138	231/259	129/133	117/129	140/140	117/121	163/163	144/144	137/137	145/148	173/173	158/162
2002-09-09	P2	C4	138/144	259/263	129/133	129/179	136/140	117/117	163/163	144/144	137/137	152/152	161/173	157/158
2002-09-09	P2	C4	134/138	259/259	129/133	129/129	140/140	121/121	163/163	144/144	137/137	150/150	157/157	158/158
2002-09-09	P2	C4	138/144	259/259	129/133	117/117	140/140	121/121	163/163	144/144	137/137	154/154	157/161	158/158
2002-09-09	P2	C4	138/138	259/259	133/133	129/129	140/146	117/117	163/163	144/144	137/137	148/154	161/161	154/158
2002-09-09	P2	C3	138/138	259/259	133/133	117/129	140/140	121/121	163/163	144/144	137/137	152/152	157/161	154/158
2002-09-09	P2	C4	138/144	259/259	133/133	117/117	140/140	117/125	163/163	144/144	137/137	152/152	157/157	154/158
2002-09-09	P2	C4	138/138	259/259	133/133	117/129	140/158	117/121	163/163	144/144	137/137	152/152	169/169	158/158
2002-09-09	P2	C4	144/144	259/259	129/133	117/129	140/148	117/121	163/163	144/144	137/137	152/164	161/161	154/159
2002-09-09	P2	C4	138/138	259/259	133/133	129/152	140/148	117/121	163/163	144/144	137/137	152/152	157/157	154/158
2002-09-09	P2	C4	138/138	259/259	129/133	129/129	140/140	117/121	163/163	144/144	137/137	152/152	161/161	154/154
2002-09-09	P2	C4	138/138	259/259	133/133	129/129	142/142	121/121	163/163	144/144	137/137	152/152	157/161	153/153
2002-09-09	P2	C4	138/144	231/231	133/133	117/129	140/140	117/117	163/167	144/144	122/122	152/152	157/161	158/158
2002-09-09	P2	C4	138/141	250/250	133/133	129/129	140/142	117/121	163/163	144/149	122/122	152/152	161/161	154/154
2002-09-09	P2	C4	138/138	259/259	129/133	129/129	140/140	117/117	163/163	144/144	137/137	152/152	169/169	158/158
2002-09-09	P2	C4	138/138	259/259	129/133	117/129	142/142	117/121	163/163	144/144	137/137	152/152	169/169	154/154
2002-09-09	P2	C4	138/138	259/259	133/133	117/129	140/140	117/121	163/163	144/144	137/137	152/152	157/157	154/158
2002-09-09	P2	C4	138/138	259/259	129/133	117/129	140/148	117/117	163/163	144/144	137/137	152/154	157/157	154/154
2002-09-09	P2	C4	138/138	259/259	133/133	117/129	140/158	117/117	163/163	144/144	137/137	152/152	169/169	154/158
2002-09-09	P2	C3	138/138	259/259	129/133	117/117	140/140	117/121	163/163	144/144	137/137	145/152	157/157	154/158
2002-09-16	P3	C3	138/138	259/259	133/133	129/129	140/140	121/121	163/163	144/144	137/137	152/152	157/157	154/158
2002-09-16	P3	C4	138/144	259/259	133/133	117/117	142/148	117/117	163/163	144/144	137/137	152/152	157/157	158/158
2002-09-16	P3	C4	141/141	259/259	133/133	129/129	140/148	117/117	163/163	144/144	137/137	152/154	157/157	154/158
2002-09-16	P3	C4	138/139	259/259	129/129	129/129	140/140	121/121	163/163	144/144	137/137	145/152	157/161	154/158
2002-09-16	P3	C4	138/138	259/259	129/133	129/129	NA	117/117	163/163	144/144	137/137	154/154	157/157	154/158
2002-09-16	P3	C4	138/138	259/259	133/133	129/129	140/140	121/121	163/163	144/144	137/137	152/152	157/157	153/158
2002-09-16	P3	C4	138/138	259/259	129/133	117/129	140/140	117/121	163/163	144/144	137/137	NA	169/169	154/158
2002-09-16	P3	C4	138/138	259/259	133/133	117/129	140/140	117/117	163/163	144/144	137/137	154/154	157/157	158/158
2002-09-16	P3	C4	138/138	259/259	129/133	129/129	140/140	117/117	163/163	144/144	137/137	152/154	157/157	154/158
2002-09-16	P3	C4	138/138	259/259	133/133	117/129	140/140	117/117	163/163	144/144	137/137	152/152	161/169	154/158
2002-09-16	P3	C3	138/144	231/259	129/133	129/129	140/140	117/121	163/163	144/144	137/137	152/152	157/157	158/165
2005-07-26	P4	C4	138/138	258/258	133/133	129/129	140/140	117/121	163/163	144/144	137/137	152/152	165/165	154/158
2005-07-26	P4	C4	131/141	259/259	129/133	129/129	140/140	117/121	163/163	NA	NA	152/152	157/161	NA
2005-07-26	P4	UNK	138/138	259/259	133/133	117/179	140/140	117/121	163/163	144/144	137/137	152/152	157/161	158/158
2005-07-26	P4	C4	138/141	NA	133/137	129/129	140/140	121/121	163/163	144/144	137/137	152/152	NA	NA
2005-07-26	P4	C3	138/144	259/259	133/133	117/129	140/140	117/121	163/163	144/144	NA	152/152	160/161	158/158
2005-07-26	P4	C4	138/138	259/259	133/133	129/178	140/140	117/121	163/163	144/144	137/137	152/152	NA	154/154
2005-07-26	P4	C4	138/138	231/231	129/133	129/129	140/140	121/121	163/163	144/144	137/137	152/152	169/169	153/154
2005-08-03	P4	C4	138/144	259/259	129/133	117/129	140/149	117/117	163/163	144/149	137/137	148/148	169/169	154/158
2005-08-03	P4	C3	138/144	259/259	133/133	129/129	140/149	NA	159/163	NA	NA	152/152	173/173	NA
2005-08-03	P4	C4	138/138	259/259	129/133	129/129	140/148	117/117	163/163	144/144	137/137	152/152	157/157	158/158
2005-08-03	P4	C4	138/138	259/259	129/133	129/129	140/140	117/117	163/163	144/144	137/137	152/152	157/157	NA
2005-08-03	P4	C3	138/144	259/259	133/133	129/129	140/146	117/121	163/163	144/144	137/137	137/152	165/165	154/158
2005-08-03	P4	C3	138/138	259/259	129/129	129/129	140/140	117/121	163/163	144/144	137/137	152/152	161/161	NA
2005-08-03	P4	C4	138/138	259/259	NA	117/129	140/140	117/121	163/163	144/144	137/137	148/152	NA	154/154
2005-08-03	P4	C3	138/138	259/259	133/133	117/117	140/148	121/121	163/163	144/144	NA	148/152	NA	153/154
2005-08-03	P4	C4	138/144	259/259	129/133	129/129	140/146	121/125	159/163	144/144	137/137	141/148	165/165	153/154
2005-08-03	P4	C3	138/138	259/259	137/137	117/129	140/148	117/121	163/163	144/144	137/137	152/152	157/157	154/158
2005-08-03	P4	C4	138/138	259/259	129/133	NA	140/140	117/117	163/163	144/144	137/137	141/154	157/161	154/166
2005-08-03	P4	C4	138/144	259/259	129/133	117/129	140/158	121/121	159/163	144/149	137/137	152/152	161/161	154/154
2005-08-08	UK	C3	138/138	259/259	133/133	112/112	140/140	121/121	163/163	NA	NA	150/152	NA	153/154
2005-08-08	UK	C4	138/138	259/259	133/133	129/129	140/140	117/121	159/159	144/144	NA	141/152	157/157	154/158
2005-08-08	UK	C4	138/138	259/259	133/133	117/179	140/150	117/117	163/163	144/144	137/137	145/152	157/157	154/158
2005-08-17	P5	C4	138/138	259/259	129/133	129/179	140/140	121/121	163/163	144/149	137/137	145/152	165/169	153/161
2005-08-17	P5	C4	138/138	263/263	133/133	117/117	140/158	117/121	163/163	144/144	137/137	152/152	165/165	154/166
2005-08-17	P5	C4	NA	259/259	133/133	117/129	140/140	121/121	163/163	144/144	137/137	148/152	165/165	154/154
2005-08-17	P5	C4	138/138	259/259	133/133	129/129	140/140	117/121	163/163	144/149	137/137	148/152	165/165	158/158
2005-08-17	P5	C4	134/138	231/256	133/133	129/129	140/140	121/121	163/163	144/149	137/137	150/150	157/157	154/158
2005-08-17	P5	C4	138/138	259/259	133/137	117/129	140/140	117/121	159/163	144/144	137/137	152/152	165/165	154/158
2005-08-17	P5	C4	138/138	259/259	133/133	129/129	140/142	121/121	163/163	144/144	NA	152/152	161/165	158/158
2005-08-17	P5	C3	138/138	259/259	133/133	129/129	140/140	121/121	163/163	144/149	137/137	148/154	161/161	153/158
2005-08-17	P5	C4	138/144	259/259	129/133	117/129	140/140	121/121	163/163	144/144	137/137	152/152	165/169	154/154
2005-08-17	P5	C4	138/138	231/231	133/133	117/129	140/140	121/121	163/163	144/144	122/122	145/152	161/161	154/158
2005-08-17	P5	C4	138/138	259/259	133/133	117/129	140/140	121/121	163/163	144/144	137/137	154/154	157/161	158/161
2005-08-17	P5	C4	138/144	259/259	129/133	117/123	140/140	117/121	163/163	144/144	137/137	152/152	169/169	154/158
2005-08-17	P5	C4	138/141	231/263	133/133	117/117	140/142	NA	163/163	NA	137/137	145/148	161/161	154/158
2005-08-17	P5	C4	138/144	259/259	129/129	117/117	140/148	117/117	159/163	144/144	137/137	152/152	165/165	158/158
2005-08-17	P5	UNK	138/138	259/259	133/133	129/129	142/142	117/121	163/163	144/144	137/137	152/152	161/161	150/154
2005-08-17	P5	C4	138/138	259/259	133/133	117/129	140/140	121/125	163/163	144/144	137/137	152/152	165/165	158/158
2005-08-17	P5	C4	138/138	259/259	129/133	129/129	140/140	117/117	163/163	144/144	137/137	152/152	165/165	154/158
2005-08-17	P5	C4	138/138	259/259	129/129	129/129	136/140	121/121	163/163	144/144	137/137	148/148	165/165	154/158
2005-08-17	P5	C4	138/144	259/259	129/133	117/129	140/140	117/121	163/163	144/144	137/137	152/152	161/161	154/154
2005-08-17	P5	C4	138/138	231/263	133/133	117/129	140/140	117/121	163/163	144/144	NA	152/152	165/165	153/153
2005-08-17	P5	C4	138/138	231/263	133/133	117/179	140/140	121/121	163/163	144/144	137/137	152/152	157/157	158/158
2005-08-17	P5	C4	138/138	263/263	133/133	129/129	140/140	121/121	163/163	144/144	137/137	152/152	160/160	154/158
2005-08-17	P5	C4	138/138	259/259	133/133	129/129	NA	117/117	163/163	144/144	137/137	152/152	165/165	158/158
2005-08-17	P5	C4	138/138	259/259	129/133	129/179	136/148	117/117	163/163	144/144	122/122	152/152	160/160	158/158
2005-08-22	P6	C4	138/138	NA	133/137	117/129	142/142	117/117	163/163	144/149	137/137	152/152	161/165	158/158
2005-08-22	P6	C4	138/138	231/259	129/133	129/129	140/158	121/121	163/163	144/144	137/137	152/152	165/165	154/158
2005-08-22	P6	C4	138/138	231/259	129/133	129/129	140/150	117/121	163/163	144/149	137/137	152/152	161/161	153/154
2005-08-22	P6	C4	138/138	231/231	129/133	117/129	140/150	121/121	163/163	144/144	137/137	152/152	161/169	158/158
2005-08-22	P6	C4	138/138	231/259	129/133	117/117	140/150	117/121	163/163	144/144	137/137	152/152	161/165	154/158
2005-08-22	P6	C4	138/138	231/259	133/133	117/129	140/148	117/121	163/163	144/144	137/137	148/152	165/165	154/158
2005-08-22	P6	C4	138/138	NA	133/137	129/129	140/140	121/121	163/163	144/144	137/137	152/152	165/165	158/158
2005-08-22	P6	C4	138/144	NA	133/133	117/129	140/140	117/121	163/163	144/144	122/122	152/152	157/157	154/158
2005-08-22	P6	C4	138/144	231/259	133/141	117/129	142/142	117/121	163/163	144/144	137/137	152/152	NA	158/158
2005-08-22	P6	C4	138/138	NA	129/133	129/129	140/150	117/119	163/163	144/144	137/137	152/152	165/165	158/158
2005-08-22	P6	C4	131/138	231/259	129/133	117/129	140/149	121/121	163/163	144/144	122/122	152/152	169/169	153/158
2005-08-22	P6	C4	138/141	231/231	133/133	117/129	140/142	117/121	163/163	144/149	137/137	152/152	161/161	154/158
2005-08-22	P6	C4	138/141	NA	129/133	129/129	140/148	121/121	159/163	144/144	137/137	152/152	161/161	154/158
2005-08-22	P6	C4	138/138	NA	133/133	117/129	140/140	117/117	163/163	144/144	137/137	152/152	157/157	153/158
2005-08-22	P6	C4	138/138	NA	133/133	117/129	140/142	117/117	163/163	144/149	122/164	135/154	NA	154/158
2005-08-22	P6	C4	138/138	231/259	133/133	117/129	140/142	117/117	163/163	144/144	137/137	152/156	157/157	153/158
2005-08-22	P6	C4	138/141	231/259	129/129	117/129	140/140	121/121	163/163	144/149	122/122	154/154	157/157	158/158
2005-08-22	P6	C4	138/141	NA	129/133	NA	140/146	115/117	163/163	144/144	137/137	152/152	161/161	154/158
2005-08-22	P6	C4	138/138	232/256	133/133	129/129	NA	117/117	160/162	149/149	122/137	152/152	169/169	154/158
2005-08-22	P6	C4	138/138	231/263	133/133	117/129	140/140	117/117	163/163	144/144	122/122	152/152	157/161	158/158
2005-08-22	P6	C4	138/138	231/263	129/133	117/123	140/142	117/121	163/163	144/144	137/137	152/154	157/157	154/158
2005-08-22	P6	C4	138/144	231/259	133/133	129/129	140/142	121/121	163/163	144/144	137/137	152/152	161/161	153/158
2005-08-22	P6	C4	138/138	NA	133/133	129/129	140/140	121/121	163/163	144/144	137/137	152/152	157/157	154/158
2005-08-22	P6	C4	138/138	NA	133/133	129/129	142/142	117/121	163/163	144/149	137/137	152/152	165/165	154/158
2005-08-22	P6	C4	138/138	231/259	133/133	129/129	142/148	117/121	163/163	144/149	137/137	152/152	169/169	154/158
2005-08-22	P6	UNK	138/138	231/269	133/133	117/129	140/148	121/121	163/163	144/144	137/137	152/152	161/161	158/158
2005-08-22	P6	C4	138/138	NA	133/133	117/129	NA	117/121	163/163	144/144	NA	152/152	169/169	154/158
2005-08-22	P6	C4	138/141	231/259	133/133	129/129	142/142	117/121	163/163	144/149	137/137	152/156	169/169	158/158
2005-08-22	P6	C4	138/144	231/263	129/129	129/129	NA	117/121	163/163	144/149	122/122	152/152	157/161	154/154
2005-08-22	P6	C4	138/141	231/259	129/133	117/117	140/140	117/117	163/163	144/149	137/137	152/156	157/157	NA
2005-08-22	P6	C4	138/138	NA	133/133	117/129	NA	117/125	163/163	144/144	137/137	152/152	157/161	154/161
2005-08-22	P6	C4	138/138	NA	133/133	117/117	NA	117/117	163/163	144/149	NA	152/152	165/165	158/158
2005-08-22	P6	C4	138/138	NA	133/133	121/129	140/142	117/117	163/163	144/144	137/137	152/152	165/165	154/154
2005-08-22	P6	C4	138/138	231/259	133/133	129/129	140/150	117/117	159/163	144/144	137/137	154/154	169/169	154/158
2005-08-22	P6	C4	138/138	231/263	129/133	117/129	140/149	117/121	163/163	144/144	137/137	152/152	157/157	158/158
2005-08-22	P6	C4	138/138	231/259	129/137	117/129	NA	117/121	163/163	144/144	137/137	154/154	157/157	158/158
2005-08-22	P6	C4	138/138	231/259	133/133	117/129	140/140	117/121	163/178	144/144	137/137	152/152	165/165	154/161
2005-08-22	P6	C4	138/138	NA	129/133	129/129	140/150	121/121	163/163	144/144	113/122	152/152	161/161	154/158
2005-08-22	P6	C4	141/144	231/263	NA	117/117	140/140	117/121	163/163	144/144	NA	145/152	169/169	158/158
2005-08-22	P6	C4	138/138	231/263	129/133	129/129	140/140	117/121	163/168	144/144	137/137	150/150	161/161	154/154
2005-08-22	P6	C4	138/138	231/259	133/133	129/129	140/148	121/121	163/163	144/144	122/122	152/152	157/157	158/158
2005-08-22	P6	C3	138/138	231/259	133/133	117/129	140/150	117/121	163/163	144/149	137/137	145/152	157/157	154/158
2005-08-22	P6	C4	138/138	231/263	129/133	117/129	140/140	117/121	163/163	144/144	137/137	152/152	161/161	154/158
2005-08-22	P6	C4	138/138	231/263	133/133	117/129	140/140	NA	163/163	NA	137/137	152/152	161/161	154/158
2005-08-22	P6	C4	138/138	NA	133/133	117/117	140/150	117/117	163/163	144/149	137/137	152/152	157/157	154/158
2005-08-22	P6	C4	138/138	NA	133/133	129/129	140/147	117/121	163/163	144/144	137/137	152/152	157/161	154/154
2005-08-22	P6	C4	138/138	231/259	133/133	117/129	140/140	117/121	163/163	144/144	122/122	152/152	157/157	158/158
2005-08-22	P6	C4	138/138	231/259	133/133	129/129	140/140	117/125	163/168	144/149	122/122	152/152	161/165	158/158
2005-08-22	P6	C4	138/138	231/259	133/133	129/129	140/148	117/121	163/163	144/149	137/137	148/150	161/165	154/158
2005-08-22	P6	C4	138/138	231/259	129/133	117/129	140/148	117/121	163/163	144/144	122/122	152/152	169/169	154/158
2005-08-22	P6	C4	138/138	231/259	133/133	129/129	140/140	121/121	163/163	144/149	122/122	152/152	169/169	157/158
2005-08-22	P6	C4	138/138	NA	133/133	129/129	140/140	117/121	163/163	144/149	137/137	152/152	169/169	154/158
2005-08-31	P7	C4	138/138	231/259	129/133	117/129	140/146	117/117	163/163	144/149	137/137	152/152	169/169	158/158
2005-08-31	P7	C4	138/144	231/250	133/133	117/129	140/150	117/117	159/163	144/144	137/137	152/156	165/165	154/154
2005-08-31	P7	C3	138/138	232/259	129/133	117/129	140/150	121/121	163/168	144/149	137/137	152/152	157/169	154/158
2005-08-31	P7	C4	138/141	231/259	133/133	129/129	140/140	121/121	159/163	144/144	122/122	152/152	161/161	153/158
2005-08-31	P7	C4	138/138	259/259	NA	117/178	142/150	NA	163/163	144/149	NA	NA	NA	158/158
2005-08-31	P7	C4	138/138	NA	133/133	129/129	140/140	117/121	163/163	144/144	137/137	152/152	161/161	NA
2005-08-31	P7	C4	138/141	NA	133/137	129/129	NA	117/121	163/163	144/149	137/137	145/152	157/161	154/154
2005-08-31	P7	C4	138/138	NA	133/133	129/129	140/140	NA	163/168	144/144	NA	148/154	157/157	154/154
2005-08-31	P7	C4	138/138	NA	133/133	129/129	140/140	121/121	NA	144/144	124/124	152/152	161/161	154/154
2005-08-31	P7	C4	138/138	231/263	133/133	129/129	140/150	121/121	163/163	144/144	137/137	152/152	NA	154/158
2005-08-31	P7	C4	138/138	231/259	129/133	117/129	140/140	117/117	163/163	144/149	137/137	154/154	157/157	154/154
2005-08-31	P7	C4	138/138	231/259	133/133	117/129	140/140	121/121	163/163	144/144	122/122	152/152	161/161	154/154
2005-08-31	P7	C4	138/138	NA	133/133	117/129	NA	117/117	163/163	144/144	122/122	152/154	165/165	158/158
2005-08-31	P7	C4	138/138	231/269	129/133	117/129	140/140	117/121	163/163	144/149	137/137	152/152	161/161	154/158
2005-08-31	P7	C4	138/138	259/259	129/133	NA	140/150	117/121	163/168	144/144	137/137	154/154	165/165	158/158
2005-08-31	P7	C4	138/138	NA	NA	117/129	140/148	117/117	NA	144/144	NA	148/152	NA	NA
2005-08-31	P7	C4	138/144	231/231	NA	117/129	142/142	NA	163/163	NA	122/122	152/152	165/165	NA
2005-08-31	P7	C4	138/141	231/259	133/133	117/117	140/148	117/117	163/163	144/149	137/137	152/152	165/165	158/158
2005-08-31	P7	C4	138/138	231/231	133/133	117/117	NA	117/121	163/163	144/144	137/137	145/152	161/161	153/158
2005-08-31	P7	C4	138/144	NA	129/129	129/129	142/142	117/121	163/163	144/149	122/122	152/152	165/165	158/158
2005-08-31	P7	C4	138/138	231/231	133/133	117/117	139/139	113/121	163/163	144/144	137/137	152/152	165/165	153/158
2005-08-31	P7	C4	138/138	231/259	133/133	117/129	140/140	117/117	163/163	144/144	137/137	152/152	NA	154/158
2005-08-31	P7	C4	138/138	231/263	129/129	117/129	140/150	117/121	163/163	144/149	137/137	152/152	165/169	154/158
2005-08-31	P7	C4	138/141	231/259	133/133	129/129	140/142	117/121	163/163	144/144	122/122	152/152	165/169	158/158
2005-08-31	P7	C4	138/138	231/259	129/129	117/129	142/142	117/121	163/163	144/149	137/137	141/148	165/165	157/158
2005-08-31	P7	C4	138/138	231/259	133/133	129/129	142/142	121/121	163/163	144/144	137/137	152/152	169/169	154/166
2005-08-31	P7	C4	138/138	231/259	NA	117/129	142/142	121/121	NA	144/144	137/137	152/152	157/161	154/158
2005-08-31	P7	C3	138/138	231/259	NA	NA	142/142	117/121	NA	149/149	122/122	152/152	157/157	154/158
2005-08-31	P7	C4	138/141	NA	129/133	NA	140/140	117/121	NA	144/144	137/137	152/152	157/157	153/158
2005-08-31	P7	C4	138/138	NA	133/133	129/129	140/140	117/121	163/163	144/149	137/137	152/152	157/157	154/154
2005-08-31	P7	C4	138/138	NA	129/133	117/117	140/146	117/121	159/163	144/144	137/137	152/152	161/165	154/158
2005-08-31	P7	C4	138/144	NA	133/133	117/129	NA	121/121	163/163	144/149	137/137	148/154	169/169	154/154
2005-08-31	P7	C4	138/138	231/259	133/133	129/129	140/148	117/117	163/163	144/144	137/137	152/152	157/157	154/158
2005-08-31	P7	C4	138/138	231/263	133/133	129/129	140/140	117/121	163/163	144/149	122/122	154/154	161/161	153/158
2005-08-31	P7	C4	138/138	231/263	133/133	129/129	140/140	117/121	163/163	144/144	137/137	152/152	165/165	153/153
2005-08-31	P7	C4	138/138	NA	129/129	117/117	140/150	117/117	163/163	139/144	137/137	152/152	157/169	154/158
2005-08-31	P7	C4	138/141	231/259	133/133	117/117	140/149	117/117	163/163	149/149	137/137	152/152	167/167	158/158
2005-08-31	P7	C4	138/138	NA	133/133	129/129	140/148	117/117	163/163	144/144	137/137	148/148	157/161	154/154
2005-08-31	P7	C4	138/138	231/259	129/133	117/117	140/149	121/121	163/163	144/144	137/137	154/158	157/161	154/158
2005-08-31	P7	C3	138/141	231/263	133/133	117/129	NA	NA	163/163	144/144	137/137	152/152	169/169	153/154
2005-08-31	P7	C4	138/138	231/259	129/133	129/129	140/140	117/121	163/163	144/149	137/137	152/152	161/161	154/154
2005-08-31	P7	C4	138/138	231/259	133/133	129/129	140/142	121/121	163/163	144/149	137/137	152/152	161/161	158/166
2005-08-31	P7	C4	138/141	231/259	129/133	117/129	140/140	117/117	163/163	144/149	137/137	152/152	169/169	158/158
2005-08-31	P7	C4	138/138	NA	133/135	NA	140/148	117/121	163/163	144/149	122/122	152/152	NA	153/153
2005-08-31	P7	C4	138/138	231/250	129/133	117/129	140/150	121/121	163/163	144/144	137/137	152/152	161/161	154/158
2005-08-31	P7	C4	131/131	231/259	133/133	117/129	142/142	117/117	163/163	144/144	122/122	152/152	161/161	154/158
2005-08-31	P7	C4	138/144	231/259	129/133	129/129	140/150	117/121	163/163	144/149	137/137	152/152	157/157	158/158
2005-08-31	P7	C4	138/138	231/269	133/133	129/129	140/158	121/121	163/163	144/144	122/137	152/152	NA	158/158
2005-08-31	P7	C4	138/138	NA	133/133	117/129	136/140	117/121	163/163	144/149	137/137	154/154	169/169	154/158
2005-08-31	P7	C4	138/138	231/259	133/133	NA	140/140	117/117	163/163	144/144	137/137	148/152	157/157	154/154
2005-08-31	P7	C4	138/138	NA	133/133	129/129	136/136	117/121	163/163	144/149	137/137	152/152	157/157	153/153
2005-08-31	P7	C4	131/138	231/263	129/133	117/117	142/142	117/121	163/163	144/144	122/137	152/152	161/161	154/158
2005-08-31	P7	C4	138/141	NA	129/133	117/178	140/148	117/117	163/163	NA	137/137	NA	NA	154/158
2005-08-31	P7	C4	138/138	231/259	133/133	129/129	140/150	117/121	163/163	144/144	137/137	152/152	157/161	154/158
2005-08-31	P7	C4	138/141	NA	133/133	129/129	NA	117/121	163/163	144/149	137/137	152/152	157/161	154/154
2005-08-31	P7	C4	138/141	231/259	133/133	117/129	140/140	121/121	163/163	144/144	137/137	152/152	157/157	153/153
2005-08-31	P7	C3	138/138	231/259	133/133	117/129	NA	117/117	163/163	144/144	137/137	152/152	165/165	154/158
2005-08-31	P7	C4	138/138	231/259	129/133	117/117	NA	121/121	163/163	144/144	122/137	152/152	161/165	154/154
2005-09-06	P8	C4	141/144	259/259	129/133	117/129	142/142	121/121	163/163	144/144	137/137	152/152	169/169	154/158
2005-09-06	P8	C4	138/141	259/259	129/129	117/129	142/148	117/121	163/163	144/144	NA	148/148	165/165	158/158
2005-09-06	P8	C4	138/138	259/259	129/133	129/129	140/140	117/121	163/163	144/149	137/137	152/152	NA	158/158
2005-09-06	P8	C4	138/138	231/259	133/137	129/129	NA	117/117	163/163	144/144	137/137	152/152	165/165	154/154
2005-09-06	P8	C4	138/144	259/259	133/133	117/129	140/142	121/121	159/163	144/144	137/137	152/152	157/165	154/154
2005-09-06	P8	C4	138/144	259/259	133/133	117/129	142/148	121/121	163/163	144/144	122/122	145/152	161/165	158/158
2005-09-06	P8	C4	138/138	259/259	133/133	117/117	140/140	117/121	163/163	144/144	137/137	152/152	160/160	158/158
2005-09-06	P8	C4	138/138	259/259	133/133	117/129	140/142	117/121	163/163	116/144	137/137	154/154	169/169	158/158
2005-09-06	P8	C4	138/138	259/259	133/133	117/129	140/142	117/121	163/163	149/149	137/137	152/152	169/169	154/154
2005-09-06	P8	C4	138/138	273/273	133/133	129/178	142/142	117/121	163/163	144/144	122/122	152/152	157/157	157/158
2005-09-06	P8	C4	138/138	NA	129/133	117/129	140/142	117/125	163/163	144/144	137/137	152/152	157/157	154/166
2005-09-06	P8	C4	138/138	259/259	133/133	129/129	142/142	117/117	163/163	144/149	137/137	152/152	157/161	NA
2005-09-06	P8	C4	138/138	259/259	133/133	129/178	140/140	121/121	163/163	144/144	137/137	150/150	157/157	154/154
2005-09-06	P8	C4	138/138	259/259	133/133	117/129	140/140	117/121	163/163	144/149	137/137	152/152	160/160	NA
2005-09-06	P8	C4	138/138	259/259	129/133	117/129	142/148	117/117	163/163	144/149	137/137	152/152	161/161	154/158
2005-09-06	P8	C4	138/138	231/263	129/129	129/129	142/142	117/121	163/163	144/144	122/122	152/152	161/161	154/158
2005-09-06	P8	C3	138/138	259/259	133/133	129/129	142/142	121/121	163/163	144/144	137/137	154/164	165/165	158/158
2005-09-06	P8	C4	138/138	NA	129/133	129/129	140/142	117/125	163/163	144/144	NA	152/152	157/157	154/154
2005-09-06	P8	C4	144/144	231/259	NA	126/129	142/142	117/121	163/163	144/149	137/137	154/154	161/165	154/154
2005-09-06	P8	C4	138/138	231/259	133/133	129/129	NA	121/121	163/163	149/149	122/122	152/152	161/161	153/158
2005-09-06	P8	C4	138/144	231/263	133/133	NA	NA	NA	163/163	144/144	122/122	152/152	165/169	158/158
2005-09-06	P8	C4	138/144	231/259	133/133	129/129	NA	121/121	163/163	144/144	137/137	152/152	157/161	150/153
2005-09-06	P8	C4	138/138	231/259	129/133	117/129	142/150	117/121	163/163	144/144	137/137	145/145	169/169	158/158
2005-09-06	P8	C4	138/138	NA	129/133	117/129	140/150	121/121	163/163	144/144	137/137	152/152	161/165	154/154
2005-09-06	P8	C4	138/138	NA	129/133	117/117	NA	117/117	163/163	144/144	137/137	152/152	169/169	154/154
2005-09-06	P8	C4	138/139	231/259	133/133	117/178	140/142	117/121	163/163	144/144	137/137	152/152	161/161	154/154
2005-09-06	P8	C3	140/140	259/259	NA	129/129	NA	117/117	163/171	144/144	NA	NA	169/169	158/158
2005-09-06	P8	C4	141/144	231/259	133/133	117/129	140/148	121/121	163/163	144/144	137/137	154/154	161/161	158/158
2005-09-06	P8	C4	138/141	NA	129/133	117/117	142/142	121/121	163/163	144/144	122/122	154/154	157/157	154/158
2005-09-06	P8	C4	138/138	NA	129/133	129/129	142/142	115/117	159/159	144/144	137/137	152/152	161/161	NA
2005-09-06	P8	C4	138/141	231/259	133/133	117/117	140/142	117/117	163/163	144/144	137/137	152/154	157/157	153/158
2005-09-06	P8	UNK	138/141	231/259	133/133	117/129	142/148	121/121	163/168	144/149	NA	NA	169/169	154/158
2005-09-06	P8	C4	138/138	231/259	133/133	129/129	140/140	121/121	163/163	144/144	137/137	152/152	161/161	150/158
2005-09-06	P8	C4	138/138	231/259	133/133	129/129	140/150	117/121	163/163	144/144	137/137	152/152	157/161	153/158
2005-09-06	P8	C4	138/144	NA	129/133	129/129	140/148	121/121	163/163	144/144	137/137	152/152	161/161	166/166
2005-09-06	P8	C4	138/138	231/259	133/133	129/129	140/150	117/121	163/163	144/144	NA	152/152	169/169	158/158
2005-09-06	P8	C4	138/144	231/263	129/133	117/179	140/140	117/117	163/163	144/144	137/137	150/150	161/165	158/158
2005-09-06	P8	C3	138/144	231/259	133/133	117/129	140/150	117/121	163/166	144/144	137/137	152/152	169/169	158/158
2005-09-06	P8	C4	138/138	231/259	133/133	117/117	140/150	117/121	163/163	144/149	137/137	154/154	NA	154/154
2005-09-06	P8	C4	138/138	231/263	129/133	117/129	140/140	117/121	163/163	149/149	137/137	154/158	165/165	153/158
2005-09-06	P8	C4	138/138	231/231	129/129	117/129	142/148	121/121	168/168	144/144	137/137	154/154	173/173	154/154
2005-09-06	P8	C4	138/144	NA	129/133	117/129	140/148	121/121	NA	144/144	137/137	148/154	161/161	NA
2005-09-06	P8	C3	138/138	231/259	133/133	117/117	140/142	121/121	163/163	144/146	133/137	145/152	165/165	154/158
2005-09-06	P8	C4	138/138	NA	129/133	117/117	140/140	121/121	163/163	144/144	137/137	152/152	NA	154/154
2005-09-06	P8	C4	138/144	NA	133/133	117/129	140/140	117/121	163/163	144/149	137/137	152/154	169/169	154/161
2005-09-06	P8	C4	138/138	NA	NA	NA	NA	NA	NA	NA	122/122	NA	NA	NA
2005-09-12	P9	C4	138/138	259/259	133/133	117/129	140/140	121/121	163/163	144/149	137/137	152/152	157/157	158/158
2005-09-12	P9	C4	138/138	259/259	133/133	117/117	132/140	121/121	163/163	144/144	137/137	152/152	157/157	158/158
2005-09-12	P9	C4	138/144	259/259	133/133	117/117	140/150	121/121	163/163	144/144	137/137	148/154	160/165	154/158
2005-09-12	P9	C4	131/138	231/231	133/133	129/179	140/148	117/121	163/163	144/144	137/137	152/152	157/157	154/158
2005-09-12	P9	C3	138/138	259/259	129/133	129/129	140/146	117/121	163/163	144/144	137/137	154/154	169/169	NA
2005-09-12	P9	C4	138/138	259/259	133/133	117/129	140/140	117/125	163/163	116/144	137/137	154/154	161/161	153/153
2005-09-12	P9	C4	138/138	259/259	133/133	117/129	140/140	117/117	163/163	144/144	137/137	148/152	173/173	154/154
2005-09-12	P9	C4	138/144	253/253	133/133	117/117	140/146	117/117	163/163	144/144	137/137	152/152	NA	153/154
2005-09-12	P9	C4	138/138	259/259	133/133	129/179	140/140	121/121	163/163	144/144	137/137	152/152	160/160	154/154
2005-09-12	P9	C4	138/138	263/263	133/133	129/129	140/140	117/121	163/163	144/144	137/137	152/152	169/169	154/158
2005-09-12	P9	C4	138/138	259/259	129/133	129/129	140/148	117/121	163/168	144/149	137/137	150/150	157/157	158/158
2005-09-12	P9	C4	138/138	231/263	133/133	129/129	NA	121/121	163/163	144/144	137/137	148/152	161/161	158/158
2005-09-12	P9	C4	138/138	231/263	129/133	129/129	133/140	117/117	163/163	144/144	137/137	152/152	NA	154/158
2005-09-12	P9	C4	138/138	259/259	129/133	117/129	140/140	121/121	163/163	144/144	122/122	152/152	157/157	158/166
2005-09-12	P9	C4	NA	259/259	129/129	129/129	140/148	121/121	163/163	144/144	122/122	148/152	157/157	153/154
2005-09-12	P9	C4	138/138	258/258	133/133	129/129	140/140	117/117	163/163	144/144	122/122	148/152	169/169	154/154
2005-09-12	P9	C4	138/138	259/259	129/133	129/129	140/140	117/121	163/163	146/149	137/137	152/152	167/167	154/158
2005-09-12	P9	C4	138/141	250/259	NA	117/129	140/140	117/117	163/163	144/144	137/137	152/152	NA	154/154
2005-09-12	P9	C4	138/144	259/259	133/133	129/129	133/140	117/117	163/163	144/149	137/137	152/152	157/161	154/158
2005-09-12	P9	C4	138/141	259/259	129/133	129/129	133/140	121/121	163/163	144/144	209/209	152/152	161/161	154/154
2005-09-12	P9	C4	138/138	259/259	133/133	117/179	140/140	117/121	163/163	144/144	137/137	152/152	161/165	154/154
2005-09-12	P9	C4	138/138	259/259	133/133	129/129	140/142	117/117	163/163	144/144	137/137	152/152	161/161	154/154
2005-09-12	P9	C4	141/144	259/259	133/133	129/129	140/140	117/117	163/163	144/149	137/137	152/152	157/161	154/158
2005-09-12	P9	C4	138/141	259/263	129/129	117/129	140/140	117/121	NA	144/144	137/137	152/152	161/161	153/153
2005-09-12	P9	C4	138/138	259/259	133/133	117/129	140/140	117/117	163/163	144/144	137/137	152/152	161/161	158/158
2005-09-12	P9	C4	138/138	259/259	115/133	117/178	140/140	121/121	163/163	144/144	122/137	152/152	157/157	154/158
2005-09-12	P9	C4	138/138	NA	133/133	129/129	140/140	117/117	NA	144/144	137/137	145/152	161/161	NA
2005-09-12	P9	C4	138/138	263/263	129/133	117/129	140/140	117/121	163/163	144/144	137/137	152/152	157/161	158/158
2005-09-12	P9	C3	138/138	250/250	133/133	117/117	140/140	117/121	163/163	144/144	NA	152/152	161/161	154/158
2005-09-12	P9	C4	138/141	259/259	133/133	129/129	142/148	117/117	163/163	144/149	137/137	154/154	165/169	154/158
2005-09-12	P9	C4	138/144	259/259	NA	129/129	140/140	117/121	163/163	144/149	137/137	152/152	157/161	154/158
2005-09-12	P9	C4	138/138	259/259	133/133	129/129	140/140	117/117	163/163	144/144	137/137	152/152	157/157	154/158
2005-09-12	P9	C4	138/138	259/259	129/133	129/129	140/142	121/121	163/163	144/149	137/137	152/152	169/169	154/154
2005-09-12	P9	C4	138/144	259/259	NA	129/129	140/140	121/121	163/163	144/144	137/209	152/152	157/161	NA
2005-09-12	P9	C4	138/138	259/259	129/133	117/117	140/140	121/121	163/163	144/144	NA	152/152	157/157	NA
2005-09-12	P9	C3	138/138	259/259	133/133	117/117	NA	117/121	163/163	144/144	137/137	150/150	NA	NA
2005-09-12	P9	C4	138/138	231/263	129/133	117/129	140/140	121/121	163/163	144/144	137/137	152/152	154/157	NA
2005-09-12	P9	C3	138/141	231/262	133/133	117/129	140/140	117/117	163/163	144/144	137/137	152/152	157/161	153/158
2005-09-12	P9	C4	138/138	263/263	133/133	117/129	140/140	117/121	163/163	144/144	137/137	152/152	160/165	154/154
2005-09-12	P9	C4	135/141	259/259	133/133	129/129	140/140	117/117	163/163	144/149	122/122	152/152	157/161	154/158
2005-09-12	P9	C4	138/138	NA	129/133	117/117	140/140	117/117	163/163	144/149	137/137	156/156	169/169	158/158
2005-09-12	P9	C4	138/138	259/259	133/133	117/129	140/140	117/121	163/163	144/144	137/137	152/152	157/169	154/158
2005-09-12	P9	C4	138/144	259/259	133/133	129/129	140/140	117/121	163/163	144/149	137/137	145/154	154/161	158/161
2005-09-12	P9	C4	138/138	259/259	133/133	117/129	140/140	117/117	163/163	144/144	137/137	152/152	157/161	158/158
2005-09-12	P9	C4	138/141	263/263	NA	129/179	140/142	117/121	163/163	144/149	NA	152/152	161/161	158/158
2005-09-12	P9	C4	138/141	231/263	129/133	117/179	140/148	117/117	163/163	144/144	137/137	145/152	169/169	153/158
2005-09-12	P9	C4	138/144	259/259	129/133	129/129	140/140	121/121	163/163	144/149	137/137	152/152	157/161	154/158
2005-09-12	P9	C3	138/144	231/263	129/133	117/178	140/142	117/121	163/168	144/149	137/137	152/152	169/169	153/154
2005-07-29	P10	C4	138/138	259/259	133/133	117/129	140/148	121/121	163/163	144/144	122/122	152/152	157/157	154/158
2005-07-29	P10	C4	138/138	259/259	133/133	117/178	140/140	121/125	163/163	144/149	122/165	150/150	NA	158/158
2005-07-31	P10	C4	138/144	231/263	129/129	129/129	140/140	117/117	163/163	144/144	137/137	152/152	169/169	158/158
2005-07-31	P10	C4	138/138	259/259	133/133	117/117	140/140	121/121	163/163	144/149	137/137	152/152	157/161	154/154
2005-07-31	P10	C4	138/138	250/259	133/133	117/129	140/140	117/121	163/163	144/149	122/122	145/145	161/161	153/154
2005-08-01	P10	C4	138/138	259/259	133/133	117/129	140/140	117/121	163/163	144/149	137/137	152/152	NA	154/154
2005-08-01	P10	C4	138/138	259/259	NA	129/129	140/146	117/121	163/163	144/144	137/137	148/154	157/157	158/158
2005-08-01	P10	C3	138/138	259/259	133/133	129/129	140/140	121/121	163/163	144/144	137/137	152/152	157/165	154/158
2005-08-01	P10	C4	138/138	231/231	129/133	129/129	140/146	117/121	163/163	144/144	122/122	152/154	165/165	154/158
2005-08-01	P10	C4	141/141	259/259	133/133	117/178	140/142	117/121	163/163	144/144	122/122	152/152	165/165	153/154
2005-08-02	P10	C4	138/138	259/259	133/133	117/178	140/140	117/121	163/163	144/144	137/137	154/154	157/165	154/158
2005-08-02	P10	C4	138/144	259/259	133/133	129/129	136/140	NA	163/163	144/149	137/137	152/152	NA	153/158
2005-08-02	P10	C3	138/138	259/259	129/133	117/179	140/148	121/125	163/163	144/144	137/137	152/152	161/161	154/158
2005-08-02	P10	C4	138/141	259/259	133/133	129/179	142/148	117/121	163/163	144/149	137/137	150/152	157/157	154/166
2005-08-02	P10	C4	138/138	259/259	129/129	129/129	142/142	117/121	163/163	144/144	NA	141/145	161/161	154/154
2005-08-03	P10	C4	138/138	250/259	133/133	129/129	140/140	121/121	163/163	149/149	122/182	154/154	157/157	153/158
2005-08-03	P10	C4	138/138	231/263	133/133	129/129	140/140	121/121	163/163	144/144	137/137	152/152	157/161	154/154
2005-08-03	P10	C3	138/144	231/263	129/133	129/129	140/140	117/121	163/163	144/144	137/137	154/154	165/165	153/158
2005-08-03	P10	C4	138/138	259/259	133/133	117/117	142/148	121/121	163/163	144/149	137/137	152/152	165/165	154/158
2005-08-03	P10	C4	138/138	231/259	133/133	117/117	140/140	121/121	163/163	144/149	137/137	152/152	NA	154/154
2005-08-03	P10	C4	138/138	259/259	129/129	117/129	142/148	121/121	163/163	144/149	137/137	152/152	165/165	154/154
2005-08-03	P10	C4	138/138	259/259	129/133	117/117	146/146	117/117	163/163	144/144	122/122	135/152	157/161	153/154
2005-08-04	P10	C4	138/141	231/263	129/133	129/129	140/148	117/121	163/163	144/144	137/137	152/152	157/161	154/158
2005-08-04	P10	C4	138/138	259/259	133/133	129/178	140/140	121/121	163/163	144/149	122/122	152/152	157/157	154/154
2005-08-04	P10	C3	138/138	259/259	133/133	129/134	140/142	117/121	163/163	144/144	122/122	148/154	161/169	158/158
2005-08-04	P10	C4	138/138	233/233	129/133	129/129	140/140	121/121	163/163	144/149	NA	152/152	165/165	153/158
2005-08-04	P10	C4	138/144	259/259	133/133	117/129	140/142	121/121	163/163	144/144	137/137	152/152	157/157	158/158
2005-08-09	P11	C4	138/138	231/256	129/129	117/129	142/142	121/121	163/163	144/144	137/137	152/152	157/161	154/154
2005-08-09	P11	C4	138/141	259/259	133/133	117/129	140/140	117/121	163/163	144/149	137/137	139/154	157/157	158/158
2005-08-09	P11	C4	138/141	259/259	133/133	117/129	142/142	121/121	163/163	144/144	137/137	141/156	161/169	154/154
2005-08-09	P11	C4	138/138	259/259	133/133	129/129	140/140	121/121	163/163	144/144	122/122	152/152	157/161	154/161
2005-08-09	P11	C4	138/138	259/259	129/133	117/129	NA	121/121	163/163	144/144	137/137	154/154	157/157	154/158
2005-08-09	P11	C4	138/138	259/259	129/133	117/129	140/148	117/121	163/163	144/149	137/137	152/152	157/157	153/158
2005-08-09	P11	C4	138/141	259/259	129/133	117/129	140/140	121/121	163/163	144/144	137/137	152/152	161/161	154/158
2005-08-09	P11	C3	138/138	259/259	133/133	NA	140/140	117/117	163/163	144/144	137/137	152/152	173/173	153/153
2005-08-09	P11	C4	138/138	259/259	133/133	117/129	140/140	121/121	163/163	144/144	122/122	152/154	161/161	153/154
2005-08-09	P11	C4	138/138	259/259	NA	129/129	140/146	121/121	163/163	144/144	137/137	152/152	169/169	158/158
2005-08-09	P11	C4	138/141	250/263	133/133	117/129	140/148	121/121	163/163	144/144	137/137	148/152	161/161	158/158
2005-08-10	P11	C4	138/138	250/250	129/133	129/129	140/140	117/121	163/163	144/144	137/137	152/152	169/169	154/158
2005-08-10	P11	C3	138/141	263/263	129/133	117/117	140/146	117/121	163/163	144/149	137/137	152/152	157/161	154/158
2005-08-10	P11	C4	138/138	259/259	133/133	117/129	140/142	117/121	163/163	144/144	137/137	152/154	161/161	158/158
2005-08-10	P11	C3	138/138	259/259	133/133	NA	140/142	117/121	163/163	144/144	137/137	152/152	161/161	154/158
2005-08-10	P11	C4	138/138	259/259	133/133	129/129	140/140	117/117	163/163	144/149	137/137	154/154	157/157	154/158
2005-08-10	P11	C4	138/141	259/259	129/133	117/179	140/140	117/121	163/163	144/144	137/137	145/152	157/157	153/154
2005-08-10	P11	C4	138/138	231/259	133/133	129/129	140/140	121/121	163/163	144/144	137/137	141/152	141/141	153/154
2005-08-10	P11	C4	138/138	259/259	133/133	129/129	140/148	117/117	163/163	144/149	122/137	152/152	157/161	154/154
2005-08-10	P11	C4	138/138	259/259	129/133	117/117	NA	121/121	163/163	144/144	137/137	154/154	157/157	158/158
2005-08-10	P11	C4	138/138	259/265	133/133	129/129	140/140	121/121	163/163	144/144	122/122	152/152	169/169	158/158
2005-08-10	P11	C3	138/138	263/263	129/133	117/117	140/140	121/121	163/163	144/149	137/137	148/156	161/161	154/158
2005-08-11	P11	C3	138/138	259/259	133/133	117/129	142/142	117/121	163/163	144/144	137/137	141/152	169/169	154/154
2005-08-11	P11	C4	138/138	NA	129/133	117/129	140/140	121/121	163/165	144/149	137/137	152/152	161/161	158/158
2005-08-11	P11	C4	138/138	259/259	133/133	129/129	140/140	117/121	163/163	144/149	153/153	152/152	169/169	154/158
2005-08-11	P11	C4	138/138	231/263	133/133	117/179	140/140	117/121	163/163	144/144	137/137	152/152	169/169	154/158
2005-08-11	P11	C4	138/141	259/259	133/133	117/129	140/140	117/121	163/163	144/144	137/209	152/152	169/169	154/158
2005-08-11	P11	C4	138/138	259/259	133/133	129/129	140/142	117/117	163/163	144/144	137/137	152/152	161/161	158/158
2005-08-11	P11	C4	NA	NA	133/133	129/129	140/140	NA	163/163	NA	NA	152/152	NA	NA
2005-08-11	P11	C4	138/138	259/259	133/133	117/129	140/142	117/117	163/163	144/144	137/137	150/152	161/161	154/154
2005-08-11	P11	C4	138/138	259/259	133/133	117/117	140/142	121/121	163/163	NA	128/137	152/152	169/169	NA
2005-08-11	P11	C4	138/138	250/250	129/133	117/117	140/148	117/125	159/163	144/144	137/137	148/173	157/157	153/154
2005-08-11	P11	C4	138/144	259/259	133/133	129/129	140/140	117/121	163/163	144/149	NA	152/152	165/165	154/158
2005-08-16	P11	C4	138/138	231/269	133/133	117/129	140/140	117/117	163/163	144/144	137/137	148/152	169/169	158/158
2005-08-16	P11	C4	138/138	231/263	129/133	117/117	140/140	117/121	163/163	144/144	122/122	148/152	161/161	158/158
2005-08-16	P11	C4	138/144	259/259	133/133	129/179	140/140	117/121	163/163	144/144	137/137	152/152	169/169	153/154
2005-08-16	P11	C4	138/141	259/259	133/133	117/129	140/142	117/121	163/163	144/144	137/137	152/152	NA	NA
2005-08-16	P11	C4	138/138	259/259	133/133	129/129	140/140	117/121	163/163	144/144	137/137	152/152	157/157	153/154
2005-08-16	P11	C4	138/144	259/259	133/133	117/129	140/142	117/121	163/163	144/144	137/137	152/152	165/165	154/154
2005-08-18	P12	C4	138/141	259/259	133/133	129/129	140/148	117/121	163/163	144/144	122/122	152/152	NA	154/158
2005-08-18	P12	C4	138/138	231/263	133/133	117/117	140/140	121/121	163/163	144/144	137/137	154/154	161/161	154/158
2005-08-18	P12	C4	138/144	231/263	129/133	129/129	140/140	117/121	NA	144/144	137/137	NA	161/161	158/158
2005-08-19	P12	C4	138/138	259/259	133/133	129/129	142/142	117/121	NA	144/144	137/137	NA	169/169	154/154
2005-08-19	P12	C4	138/138	259/259	133/133	117/178	142/142	121/121	163/163	144/144	137/137	154/154	173/173	154/158
2005-08-19	P12	C4	138/138	259/259	129/133	117/129	140/142	117/121	163/163	144/144	137/137	141/152	161/161	158/158
2005-08-19	P12	C4	138/138	259/259	133/133	117/117	142/142	121/121	163/163	144/149	137/137	148/152	169/173	154/158
2005-08-19	P12	C4	138/138	250/259	133/133	129/129	140/140	117/121	163/163	144/149	137/137	152/152	NA	153/154
2005-08-19	P12	C4	138/144	231/231	129/133	129/129	140/140	117/117	163/163	144/149	122/122	152/152	157/157	154/158
2005-08-19	P12	C4	144/144	259/259	129/133	117/129	140/140	117/117	163/163	144/149	137/137	152/152	165/165	154/154
2005-08-19	P12	C4	138/138	231/263	137/137	117/129	136/140	121/121	163/163	144/144	137/137	152/152	161/161	166/166
2005-08-19	P12	C4	138/138	259/259	129/133	117/117	142/148	117/121	163/163	144/144	137/137	152/152	157/157	154/154
2005-08-19	P12	C4	138/138	259/259	133/133	129/129	140/140	117/117	163/163	144/149	122/122	152/152	NA	153/153
2005-08-19	P12	C4	138/144	259/259	133/133	129/129	136/148	121/121	163/163	144/149	137/137	152/152	165/165	154/158
2005-08-19	P12	C4	138/138	250/250	133/133	129/129	140/140	117/117	163/163	144/144	137/137	152/152	169/169	158/158
2005-08-19	P12	C4	138/138	259/259	133/133	117/129	140/140	117/121	163/163	144/144	137/137	152/152	161/161	157/158
2005-08-19	P12	C4	138/144	259/259	133/133	125/129	140/140	121/121	163/163	144/149	137/137	152/156	161/161	153/153
2005-08-19	P12	C4	138/138	259/259	133/133	129/129	140/140	117/121	163/163	NA	137/137	152/152	169/169	154/154
2005-08-19	P12	C4	138/138	231/263	133/133	129/129	136/140	117/121	163/163	144/144	NA	152/152	169/169	158/158
2005-08-19	P12	C4	138/138	259/259	129/133	129/129	140/148	121/121	163/163	144/144	137/137	152/152	169/169	153/153
2005-08-19	P12	C4	138/144	259/259	133/133	117/129	140/140	117/121	163/163	144/144	137/137	152/152	157/169	154/154
2005-08-19	P12	C4	138/138	259/259	133/133	117/129	140/158	117/121	163/163	144/144	137/140	152/152	160/160	154/154
2005-08-19	P12	C4	138/138	259/259	129/129	129/129	140/140	121/121	163/163	144/144	122/122	152/152	157/160	158/158
2005-08-20	P12	C4	138/141	246/259	133/133	117/129	148/148	121/121	163/163	144/144	137/137	152/152	169/169	154/158
2005-08-20	P12	C4	138/138	259/259	133/133	117/129	142/142	121/121	163/163	144/144	137/137	141/148	161/169	158/158
2005-08-20	P12	C4	138/138	231/263	129/133	117/129	140/140	121/121	163/163	144/144	137/137	145/152	157/157	158/158
2005-08-20	P12	C4	141/144	259/259	129/133	117/129	142/142	117/117	163/163	144/144	137/137	152/152	157/161	150/150
2005-08-20	P12	C4	138/138	259/259	133/133	NA	140/140	117/121	163/163	144/144	137/137	152/152	161/169	153/153
2005-08-20	P12	C4	138/144	259/259	129/129	117/129	140/140	121/121	163/163	144/149	122/122	152/152	157/161	154/154
2005-08-20	P12	C4	141/144	259/259	133/133	117/129	140/140	121/121	163/163	144/144	122/122	152/152	160/161	158/158
2005-08-20	P12	C4	138/144	231/263	133/133	117/117	140/142	117/117	163/163	144/144	137/137	152/152	169/169	154/158
2005-08-20	P12	C4	138/138	259/259	133/133	117/129	140/140	117/121	163/163	144/144	137/137	152/152	157/157	154/158
2005-08-20	P12	C4	138/138	259/259	129/133	129/129	NA	117/121	163/163	144/149	137/137	152/152	161/173	154/154
2005-08-21	P12	C4	138/144	259/259	133/133	117/129	140/140	121/121	163/163	144/144	137/137	152/152	161/161	154/166
2005-08-21	P12	C4	138/144	259/259	133/133	117/129	140/140	117/117	163/163	144/144	122/122	135/154	157/157	154/158
2005-08-21	P12	C4	138/138	250/250	133/133	117/129	140/140	117/117	159/163	144/149	137/137	154/154	161/161	154/158
2005-08-21	P12	C4	138/141	253/263	133/133	117/117	140/140	121/121	163/163	144/144	137/137	152/152	160/160	153/158
2005-08-21	P12	C4	138/138	259/259	129/133	117/129	140/140	117/117	163/163	144/144	122/165	152/158	157/161	154/158
2005-08-21	P12	C4	138/138	259/259	133/133	NA	140/142	117/121	163/163	144/149	137/137	152/152	169/169	158/158
2005-08-21	P12	C4	138/138	259/259	129/133	129/129	140/142	117/117	163/163	144/144	137/137	152/152	161/161	154/158
2005-08-21	P12	C4	138/138	259/259	133/133	117/129	NA	117/121	163/163	144/149	137/137	150/152	157/157	154/154
2005-08-21	P12	C4	138/138	259/259	133/133	129/129	140/148	117/121	163/163	144/149	137/137	152/152	165/165	150/154
2005-08-21	P12	C4	138/138	259/259	133/133	117/129	140/148	121/121	163/163	144/144	137/137	152/152	157/157	158/158
2005-08-21	P12	C4	138/138	231/231	129/133	129/129	140/140	117/117	163/163	144/144	137/137	148/152	161/161	158/158
2005-08-21	P12	C4	138/138	231/263	133/133	117/129	140/140	117/117	163/163	144/144	137/137	152/152	161/161	154/154
2005-08-21	P12	C4	138/138	259/259	133/133	129/129	140/148	117/117	163/163	144/144	137/137	152/152	169/169	154/154
2005-08-21	P12	C4	138/138	259/259	133/133	129/129	140/148	117/117	163/163	144/144	137/137	152/152	169/169	158/158
2005-08-21	P12	C4	138/138	259/259	129/133	129/129	140/140	121/121	163/163	144/144	122/122	152/152	161/161	154/154
2005-08-21	P12	C4	144/144	231/263	133/133	129/129	140/140	121/121	163/163	144/144	137/137	152/152	157/157	154/154
2005-08-21	P12	C4	138/138	NA	133/133	117/179	142/142	117/117	163/163	144/144	122/165	152/152	161/161	157/158
2005-08-21	P12	C4	138/138	280/280	129/133	117/178	140/148	117/121	163/163	144/144	137/137	152/152	157/157	154/154
2005-08-21	P12	C4	138/138	259/259	129/129	117/129	140/140	117/121	163/163	144/149	122/165	152/152	161/161	158/158
2005-08-21	P12	C4	138/138	259/259	129/129	117/129	140/140	117/117	163/163	144/144	122/122	152/152	161/161	154/158
2005-08-21	P12	C4	138/138	259/259	133/133	117/117	140/148	NA	163/163	144/144	137/137	152/152	161/161	154/154
2005-08-21	P12	C4	138/144	231/263	133/133	117/129	140/148	117/119	163/163	144/149	137/137	152/152	165/173	154/158
2005-08-21	P12	C4	138/138	259/259	133/133	117/179	140/140	117/121	163/163	144/149	137/137	152/156	NA	158/158
2005-08-21	P12	C4	138/144	259/259	133/133	129/129	NA	117/117	163/163	144/144	137/137	152/152	157/157	158/158
2005-08-21	P12	C4	138/138	259/259	133/133	117/117	140/140	117/145	163/163	144/144	137/137	152/152	165/165	154/158
2005-08-21	P12	C4	138/138	231/263	129/133	117/129	140/140	117/121	163/163	144/144	137/137	152/152	157/165	154/154
2005-08-21	P12	C4	138/138	259/259	133/133	117/129	140/140	117/117	163/163	144/149	122/122	154/154	157/157	154/158
2005-08-21	P12	C4	138/138	NA	133/133	117/129	140/140	117/121	163/163	144/144	137/137	150/152	169/169	153/158
2005-08-21	P12	C4	138/144	259/259	129/133	117/129	140/140	121/121	163/163	144/144	137/137	154/154	165/165	154/158
2005-08-21	P12	C4	138/138	259/259	129/129	117/129	NA	117/117	163/163	144/144	NA	152/152	161/161	154/158
2005-08-21	P12	C4	138/138	231/263	133/133	129/129	142/142	117/117	163/163	144/144	137/137	152/152	165/165	154/154
2005-08-21	P12	C4	138/144	259/260	129/133	117/117	140/140	117/121	163/163	144/144	137/137	150/152	157/161	153/153
2005-08-21	P12	C4	138/138	259/259	133/133	117/129	140/140	117/121	159/163	144/144	137/137	152/152	161/161	158/166
2005-08-21	P12	C4	138/144	NA	133/133	117/129	140/140	117/121	163/163	144/144	122/122	152/152	165/165	154/154
2005-08-21	P12	C4	138/138	259/259	129/133	117/129	140/140	117/121	163/163	144/144	137/137	148/148	161/161	161/161
2005-08-21	P12	C4	138/138	259/259	133/133	117/117	140/140	121/121	163/163	144/144	137/137	141/152	161/161	158/158
2005-08-21	P12	C4	138/138	231/256	129/129	129/129	140/140	121/121	163/163	144/144	137/137	145/152	161/161	154/154
2005-08-21	P12	C4	138/138	259/259	129/133	117/117	140/142	117/121	163/163	144/149	137/137	152/152	157/157	154/154
2005-08-21	P12	C4	138/138	250/250	133/133	117/117	140/140	117/121	163/165	144/144	137/137	152/152	157/157	154/157
2005-08-21	P12	C4	NA	259/259	NA	117/129	NA	121/121	163/163	144/144	137/137	152/152	NA	154/154
2005-08-21	P12	C4	138/138	259/259	133/133	117/129	140/148	121/121	163/168	144/144	137/137	152/152	161/165	158/158
2005-08-21	P12	C4	138/138	259/259	129/133	117/129	140/140	117/117	163/163	144/149	137/137	152/152	161/161	158/158
2005-08-21	P12	C4	138/144	259/259	129/133	117/129	140/142	121/121	163/163	144/144	122/137	152/152	157/161	158/158
2005-08-21	P12	C4	138/138	259/259	133/133	117/129	140/142	117/121	163/163	149/149	137/137	152/152	157/157	158/161
2005-08-21	P12	C4	138/144	259/259	129/133	117/117	140/142	117/121	163/163	144/144	137/137	154/154	165/165	NA
2005-08-21	P12	C4	138/144	259/259	129/129	NA	140/140	121/121	163/163	144/144	NA	152/156	169/169	154/158
2005-08-21	P12	C4	NA	NA	NA	NA	NA	121/121	NA	NA	NA	NA	NA	NA
2005-08-21	P12	C4	138/141	259/259	129/133	117/129	142/148	117/117	163/163	144/144	137/137	152/152	161/161	154/154
2005-08-21	P12	C4	138/141	259/259	129/133	129/129	140/140	117/117	163/163	144/144	137/137	152/152	165/165	158/158
2005-08-21	P12	C4	138/144	231/263	133/133	129/129	140/140	NA	163/163	128/128	NA	NA	161/161	NA
2005-08-21	P12	C4	138/138	231/263	133/133	129/129	140/142	117/121	163/163	144/144	137/137	145/152	165/165	158/158
2005-08-21	P12	C4	138/138	NA	133/133	129/129	140/148	117/117	163/163	144/144	122/122	152/152	161/161	154/154
2005-08-21	P12	C4	138/138	259/259	133/133	129/129	140/140	117/117	163/163	144/144	122/122	152/152	165/165	158/158
2005-08-21	P12	C4	NA	259/259	129/133	129/129	140/140	117/117	163/163	149/149	NA	152/152	169/169	158/158
2005-08-21	P12	C4	NA	259/259	133/133	117/129	140/140	117/117	163/163	144/144	137/137	152/152	161/161	153/153
2005-08-21	P12	C4	138/144	259/259	129/133	117/129	140/148	117/121	163/163	144/144	122/122	152/152	173/173	158/158
2005-08-21	P12	C4	138/138	259/259	133/133	117/129	140/140	121/121	163/163	144/144	137/137	152/152	169/169	154/154
2005-08-21	P12	C4	138/138	259/259	129/129	117/129	140/140	117/121	163/163	144/144	137/137	135/152	165/165	158/158
2005-08-21	P12	C4	138/144	231/231	133/133	129/129	140/140	117/121	163/163	144/144	137/137	152/152	169/169	154/154
2005-08-21	P12	C4	138/138	NA	133/133	129/129	140/140	117/117	163/163	144/144	137/137	150/154	NA	158/158
2005-08-21	P12	C4	138/138	259/259	129/133	117/129	140/140	117/121	NA	144/149	NA	NA	161/161	153/154
2005-08-21	P12	C4	138/138	231/231	133/133	129/179	140/140	117/121	163/163	144/149	137/137	152/152	169/169	150/158
2005-08-21	P12	C4	138/138	259/259	133/133	117/129	148/148	121/121	163/163	144/144	137/137	152/152	165/165	153/154
2005-09-02	P13	C4	138/138	231/259	NA	117/129	NA	121/121	163/163	144/144	127/137	152/152	NA	154/158
2005-09-02	P13	C4	138/138	231/263	129/133	117/129	140/140	121/121	163/163	144/144	137/137	152/152	165/165	158/158
2005-09-02	P13	C4	138/141	NA	129/133	129/129	140/140	121/121	163/163	144/144	122/137	154/154	157/165	154/154
2005-09-02	P13	C3	138/138	231/259	129/129	129/129	140/140	117/121	163/163	144/149	137/137	148/150	169/169	154/158
2005-09-02	P13	C3	138/138	231/259	129/133	117/117	NA	117/125	147/163	144/144	137/137	152/152	165/165	153/158
2005-09-02	P13	C3	138/138	NA	129/133	117/129	142/142	117/121	NA	144/144	137/137	152/152	165/165	153/154
2005-09-02	P13	C4	138/141	231/259	133/133	129/129	140/140	121/121	NA	144/149	NA	156/156	161/161	158/158
2005-09-02	P13	C4	138/144	231/263	133/133	117/129	140/150	117/121	163/163	144/144	137/137	152/158	165/165	153/154
2005-09-02	P13	C3	138/138	231/263	129/133	129/129	NA	121/121	163/163	144/144	137/137	152/152	161/161	154/154
2005-09-02	P13	C4	138/141	231/259	133/133	129/129	140/142	117/125	163/163	144/144	137/137	152/152	161/161	154/158
2005-09-02	P13	C4	138/141	NA	129/133	129/129	140/146	117/121	163/163	144/144	137/137	148/152	169/169	153/162
2005-09-02	P13	C4	138/141	231/259	129/133	129/129	140/148	121/121	163/163	144/144	137/137	152/152	NA	154/154
2005-09-02	P13	C4	138/138	231/259	129/133	129/129	139/139	121/121	163/163	144/144	122/137	152/152	157/161	153/158
2005-09-02	P13	C4	138/138	NA	129/133	117/129	140/147	117/121	163/163	144/144	122/137	148/148	157/169	154/154
2005-09-02	P13	C4	138/138	NA	133/133	129/129	140/140	117/117	163/163	144/144	122/137	152/152	157/169	154/158
2005-09-02	P13	C4	138/144	231/259	129/129	129/129	140/148	117/117	163/163	144/149	137/137	152/152	157/169	158/158
2005-09-02	P13	C4	138/141	231/259	133/133	129/129	140/146	121/121	163/163	144/144	137/137	152/152	161/161	157/158
2005-09-02	P13	C4	138/144	NA	133/133	129/129	140/142	121/121	163/163	144/149	122/122	152/158	157/161	154/158
2005-09-03	P13	C4	138/144	231/263	129/133	117/117	140/146	117/121	163/163	144/149	122/122	152/152	157/161	154/154
2005-09-03	P13	C4	138/138	231/257	129/133	129/129	140/150	117/121	163/163	144/149	137/166	152/152	161/169	153/154
2005-09-03	P13	C4	138/144	231/259	133/133	117/129	140/140	117/117	163/163	144/144	137/137	154/154	157/161	154/158
2005-09-03	P13	C4	138/141	231/263	133/133	117/129	140/145	117/121	163/163	149/149	122/166	148/152	161/161	NA
2005-09-03	P13	C3	138/138	231/231	NA	117/129	NA	117/117	163/163	144/144	137/137	152/154	161/161	154/158
2005-09-03	P13	C4	138/141	NA	133/133	117/117	140/142	117/121	163/163	144/144	137/137	152/152	NA	154/154
2005-09-03	P13	C4	138/144	231/263	133/133	117/117	140/150	117/117	163/163	144/144	137/137	148/152	NA	154/158
2005-09-03	P13	C4	138/138	231/259	133/133	129/129	140/140	117/121	163/187	144/149	NA	152/156	169/169	158/158
2005-09-03	P13	C4	138/138	231/259	129/133	117/129	140/150	121/121	163/163	144/149	NA	150/152	161/161	158/158
2005-09-03	P13	C4	138/138	231/263	129/133	NA	140/140	121/121	163/163	144/144	122/137	152/152	169/169	141/141
2005-09-03	P13	C4	138/144	231/263	133/133	117/117	140/148	117/117	163/232	144/144	137/137	152/152	161/161	154/154
2005-09-03	P13	C4	138/138	231/259	129/133	129/129	NA	117/117	NA	144/144	NA	152/152	161/161	154/154
2005-09-03	P13	C4	138/138	231/259	129/133	129/129	140/148	117/121	163/163	144/144	165/165	152/152	157/161	NA
2005-09-03	P13	C4	138/138	231/263	129/133	117/129	140/142	117/117	163/163	144/144	137/137	154/154	157/161	158/158
2005-09-03	P13	C4	138/144	NA	133/133	117/117	140/140	117/121	163/163	142/144	137/137	152/152	169/169	153/154
2005-09-03	P13	C4	138/138	231/259	129/133	117/129	140/140	117/121	163/163	144/149	137/137	152/152	157/157	158/158
2005-09-03	P13	C4	138/141	NA	133/133	117/129	140/140	117/117	163/163	144/149	137/137	148/148	161/161	158/158
2005-09-03	P13	C4	138/138	NA	129/129	129/129	140/140	117/121	163/163	149/149	122/137	152/152	165/165	153/158
2005-09-03	P13	C3	138/138	NA	133/133	117/117	140/140	121/121	163/163	144/149	137/137	145/154	157/157	154/158
2005-09-03	P13	C4	138/138	NA	129/133	129/129	140/140	117/121	163/163	144/149	122/122	152/152	161/161	154/158
2005-09-03	P13	C4	138/138	231/263	129/129	117/117	140/140	117/125	163/163	149/149	137/137	152/152	161/161	154/154
2005-09-03	P13	C4	138/138	231/259	129/133	117/117	140/140	117/117	163/163	144/144	137/137	152/152	161/161	154/154
2005-09-03	P13	C4	138/144	231/259	133/133	117/129	140/140	121/121	163/163	144/144	137/137	148/152	165/165	154/154
2005-09-03	P13	C4	138/138	231/259	129/133	117/129	140/142	117/121	163/163	144/144	137/137	148/152	161/161	154/158
2005-09-03	P13	C4	138/138	231/259	133/133	117/129	NA	NA	159/159	144/144	NA	NA	173/173	NA
2005-09-03	P13	C4	138/138	NA	129/137	117/129	140/140	117/117	163/163	144/144	122/122	152/152	160/160	154/154
2005-09-04	P13	C4	138/138	231/259	129/133	117/129	140/140	121/121	163/163	144/144	122/122	152/152	161/161	158/158
2005-09-04	P13	C4	138/144	231/259	133/133	117/129	140/141	117/121	163/163	144/144	137/137	152/152	157/161	154/158
2005-09-04	P13	C4	138/144	231/259	129/133	NA	142/142	121/121	163/163	144/149	137/137	152/152	169/169	154/158
2005-09-04	P13	C4	138/138	231/259	129/133	121/129	140/149	121/121	163/163	144/144	NA	152/152	NA	154/158
2005-09-04	P13	C4	141/144	231/259	NA	117/129	140/140	121/121	163/163	144/149	137/137	152/152	NA	158/158
2005-09-04	P13	C4	138/138	NA	133/133	117/129	140/148	121/121	163/163	144/149	NA	152/152	157/157	154/154
2005-09-04	P13	C4	138/138	NA	129/133	NA	140/140	117/121	163/168	144/144	137/137	154/154	157/161	158/158
2005-09-04	P13	C4	138/144	231/259	129/133	117/117	142/142	117/121	163/163	144/149	122/122	152/152	157/157	154/158
2005-09-04	P13	C4	138/138	259/259	129/133	129/129	140/150	117/117	163/163	144/144	137/137	145/152	161/161	NA
2005-09-04	P13	C4	138/138	NA	133/133	129/129	NA	117/121	163/163	144/144	137/137	152/152	160/160	154/154
